# Supplementary material for: Clinical utility of liquid biopsy and integrative genomic profiling in early-stage and oligometastatic cancer patients treated with radiotherapy
Source: Br J Cancer. 2022 Dec 22;128(5):857–76. doi: 10.1038/s41416-022-02102-z (PMC9977775; doi:10.1038/s41416-022-02102-z)
Supplement: Supplementary file 4 — Supplementary table 1 [file 41416_2022_2102_MOESM4_ESM.xlsx]

## Sheet: Supplementary Table 1
Supplementary Table 1. Extended demographics, clinical characteristics and treatment details of the cohort.
Patient #	Full CGP?	Full treatment monitoring?	Demographics			Clinical data													Treatment characteristics
			Gender	Smoking history	Age at treatment	Primary tumour - organ	Primary tumour - histology	Irradiated lession (number of lesions irradiated, if multiple)	Irradiated organ	Irradiated lession(s) size (cc) (separated lessions)	Irradiated lession(s) size (cc) (sum)	Concurrent active malignant disease?	Stage at treatment time	Group	Other primary tumours	Status of other primary tumours	Additional comments	Matched liquid and tissue biopsies?	Radiation therapy type	Radiation therapy subtype	Number of fractions	Total dose (Gy)	Dose per fraction (Gy)	PET-CT - SUVmax	PET-CT - Vol.SUV42% (cc)	Tissue volume receiving 95% dose (cc) (separated lessions)	Tissue volume receiving 95% dose (cc) (sum)	Tissue volume receiving 50% dose (cc) (separated lessions)	post-RT liquid biopsy timelag (minutes)	Concomitant chemotherapy?	Previous chemotherapy?	Follow-up duration (months)
1	Yes	Yes	Female	Smoker	53	Lung	Adenocarcinoma	Primary	Lung	10.83	10.83	No	IA3	ES	No	NA	NA	Yes	HFRT	SBRT	5	55	11	45	5.79	73.36	73.36	220.95	15	no	No	4
2	Yes	Yes	Female	Non-smoker	83	Lung	Adenocarcinoma	Primary	Lung	17.7	17.7	No	IA3	ES	Benign-premalignant colon polyps	Active	NA	Yes	HFRT	SBRT	5	60	12	9.3	6.07	68.15	68.15	254.18	15 / (30)	no	No	5
3	Yes	Yes	Male	Ex-smoker	71	Lung	Undifferentiated non-small cell carcinoma	Primary	Lung	4.02	4.02	No	I	ES	No	NA	NA	Yes	HFRT	SBRT	5	60	12	15.9	2.45	34.95	34.95	135.35	15 / 30	no	No	0
4	Yes	Yes	Male	Smoker	82	Lung	Squamous cell carcinoma	Primary	Lung	12.82	12.82	Mediastinal lymph node metastasis	IV	OMT+	No	NA	NA	Yes	HFRT	SBRT	5	55	11	20.8	5.08	84.41	84.41	252.94	(15) / 30	no	No	15
5	Yes	Yes	Male	Ex-smoker	51	Skin	Pilomatrix carcinoma	Metastasis	Lung	3.91	3.91	No	IV	OMT	No	NA	NA	No	HFRT	SBRT	5	55	11	6.4	1.64	35.94	35.94	123.3	30	no	No	14
6	Yes	No	Female	Non-smoker	73	Colon	Adenocarcinoma	Metastasis	Liver	2.86	2.86	Hepatic metastasis	IV	OMT+	No	NA	NA	No	HFRT	SBRT	5	50	10	NA	NA	18.68	18.68	71.62	30	no	Yes	0
7	Yes	Yes	Female	Non-smoker	52	Uterus	Leiomysosarcoma	Metastasis	Soft tissues neck	44.64	44.64	Lung metastases	IV	OMT+	No	NA	NA	No	HFRT	SBRT	5	30	6	6.1	NA	111.91	111.91	375.38	30	no, but in follow up	Yes	12
8	Yes	Yes	Female	Ex-smoker	45	Uterus	Squamous Cell Carcinoma	Metastasis	Lung	4.32	4.32	Lung metastasis	IV	OMT+	No	NA	NA	Yes	HFRT	SBRT	5	60	12	6.2	0.16	36.25	36.25	145.8	30	no, but in follow up	No, posterior	5
9	Yes	Yes	Male	Ex-smoker	50	Kidney	Clear cell carcinoma	Metastasis	Liver	22.11	22.11	Lung metastases	IV	OMT+	No	NA	NA	Yes	HFRT	SBRT	5	50	10	5	1.1	109.99	109.99	368.18	30	yes, but before RT	Yes	8
10	Yes	No	Female	Ex-smoker	64	Uterus	Carcinosarcoma	Metastasis	Lung	0.97	0.97	No	IV	OMT	No	NA	NA	No	HFRT	SBRT	5	60	12	9.1	1.37	21.33	21.33	80.66	30	no	No	0
11	No	Yes	Male	Ex-smoker	71	Lung	Squamous cell carcinoma	Metastasis	Lung	1.89	1.89	No	IV	OMT	Benign colon polyps / Lung adenocarcinoma	Treated / Treated	.	NA	HFRT	SBRT	5	50	10	6.9	0.79	18.8	18.8	82.5	30	no	No	15
12	Yes	Yes	Female	Non-smoker	41	Bladder	Adenocarcinoma	Metastasis	Lung	0.94	0.94	No	IV	OMT	No	NA	NA	No	HFRT	SBRT	5	55	11	10	.	13.75	13.75	73.43	30	no	Yes	1
13	Yes	Yes	Female	Smoker	68	Lung	Squamous cell carcinoma	Primary	Lung	1.99	1.99	No	I	ES	Invasive ductal carcinoma of the breast	Treated and resected	NA	Yes	HFRT	SBRT	5	60	12	8.6	1.77	29.38	29.38	111.31	30	no	Yes	8
14	Yes	Yes	Male	Ex-smoker	81	Lung	Squamous cell carcinoma	Primary	Lung	15.32	15.32	No	IB	ES	Renal cell carcinoma	Treated and resected	NA	Yes	HFRT	SBRT	5	55	11	10.7	13.5	75.97	75.97	298.73	30	no	No	11
15	Yes	Yes	Female	Smoker	61	Lung	Adenocarcinoma	Primary	Lung	16.1	16.1	No	I	ES	Colorrectal cancer	Treated and resected	NA	Yes	HFRT	SBRT	5	55	11	4.1	6.79	63.2	63.2	215.7	30	no	No	4
16	Yes	No	Female	Smoker	55	Lung	Small cell carcinoma	Metastasis	Liver	69.11	69.11	Hepatic metastasis	IV	OMT+	Benign-premalignant colon polyps	Active	NA	Yes	HFRT	SBRT	5	45	9	17.12	.	143.7	143.7	475.74	30	no	Yes	4
17	Yes	Yes	Female	Non-smoker	69	Colon	Adenocarcinoma	Metastases (5)	Lung	0.72 / 2.8 / 2.28 / 2.22 / 1.75	9.77	No	IV	OMT	No	NA	NA	No	HFRT	SBRT	5 / 5 / 5 / 5 / 5	55 / 55 / 55 / 55 / 55	11 / 11 / 11 / 11 / 11	9.1	1.01	89.06	89.06	758.78	30	?	Yes	12
18	Yes	Yes	Male	Ex-smoker	79	Lung	Adenocarcinoma	Primary and lung metastasis	Lung	3.89 / 0.29	4.18	No	IV	OMT	Prostate adenocarcinoma / Transitional cell carcinoma of the bladder	Treated and resected / Treated and resected	NA	Yes	HFRT	SBRT	5 / 5	55 / 55	11 / 11	3.4	.	17.90 / 0.21	18.11	122.68 / 56.30	30	no	No	1
19	Yes	Yes	Male	Ex-smoker	87	Lung	Poorly-differentiated non-small cell carcinoma	Primary	Lung	16.58	16.58	No	IA3	ES	Colorrectal adenocarcinoma / Transitional cell carcinoma of the bladder	Treated and resected / Treated and resected	NA	Yes	HFRT	SBRT	5	55	11	18.5	7.4	86.22	86.22	251.5	30 / (45)	no	No	1
20	Yes	Yes	Male	Smoker	61	Lung	Adenocarcinoma	Primary	Lung	82.57	82.57	No	IA1	ES	Benign-premalignant colon polyps	Active	NA	Yes	HFRT	SBRT	5	40	8	7.9	69.61	280.16	280.16	1067.55	30 / (45)	no, but in follow up	No	10
21	Yes	Yes	Male	Smoker	64	Pancreas	Ductal adenocarcinoma	Metastasis	Navel	23.45	23.45	No	IV	OMT	No	NA	NA	Yes	HFRT	SBRT	5	30	6	5.8	3.92	91.46	91.46	275.69	30 / (45)	no, but in follow up	Yes	4
22	No	Yes	Male	Ex-smoker	79	Lung	Squamous cell carcinoma	Primary	Lung	7.45	7.45	No	IA	ES	No	NA	.	NA	HFRT	SBRT	5	60	12	12.2	1.71	43.93	43.93	165.66	60 + multi	no	No	20
23	Yes	Yes	Male	Ex-smoker	68	Lung	Small cell carcinoma	Primary	Lung	9.38	9.38	No	I	ES	Lung squamous cell carcinoma	Treated and resected	NA	Yes	HFRT	SBRT	5	50	10	8.7	2.44	40.31	40.31	162.87	60	no, but in follow up	Yes	21
24	Yes	Yes	Female	Non-smoker	78	Lung	Adenocarcinoma	Primary	Lung	6.7	6.7	No	IA3	ES	No	NA	NA	Yes	HFRT	SBRT	5	60	12	4.45	4.66	32.86	32.86	131.7	60	no	No	20
25	No	Yes	Male	Ex-smoker	70	Lung	Adenocarcinoma	Primary	Lung	9.47	9.47	No	IA3	ES	No	NA	.	NA	HFRT	SBRT	5	60	12	5.2	4.82	62.97	62.97	259.67	60	no	No	13
26	Yes	Yes	Male	Ex-smoker	66	Lung	Squamous cell carcinoma	Primary	Lung	6.37	6.37	No	I	ES	No	NA	NA	No, but recurrence	HFRT	SBRT	5	50	10	15.2	6.76	40.49	40.49	163.67	60	no, but in follow up	Yes	19
27	Yes	Yes	Male	Smoker	57	Bladder	High-grade transitional cell carcinoma	Metastases (2)	Lung	6.62 / 0.29	6.91	No	IV	OMT	Benign-premalignant colon polyps	Active	NA	Yes	HFRT	SBRT	8 / 5	60 / 55	7.5 / 11	3.8 / 3.5	13.2 / 0.68	77.70 / 8.01	77.70 / 8.01	257.5 / 32.77	30	no	Yes	12
28	Yes	Yes	Male	Ex-smoker	66	Colon	Adenocarcinoma	Metastases (5)	Lung	0.48 / 0.34 / 0.30 / 0.05 / 0.06	1.23	Abdominal metastasis / Mediastinal lymph node metastasis	IV	OMT+	Prostate adenocarcinoma	Treated	NA	No	HFRT	SBRT	8 / 8 / 8 / 8 / 5	60 / 60 / 60 / 60 / 60	7.5 / 7.5 / 7.5 / 7.5 / 12	NA	NA	15.39 / 13.76 / 27.5 / 11.43 / 15.00	68.08 / 15.00	64.31 / 72.62 / 16.17 / 50.71 / 68.26	60	no	Yes	20
29	Yes	Yes	Male	Ex-smoker	67	Lung	Adenocarcinoma	Metastasis	Brain	7.56	7.56	Primary	IV	OMT+	No	NA	NA	Synchronous but not same lesion	HFRT	HRS	3	27	9	NA	NA	16.37	16.37	45.18	multi	no	No	1
30	Yes	Yes	Male	Ex-smoker	80	Lung	Poorly-differentiated non-small cell carcinoma	Primary	Lung	30.08	30.08	No	I	ES	No	NA	NA	Yes	HFRT	SBRT	8	60	7.5	18.3	15.42	108.64	108.64	435.2	30 + multi	no	No	13
31	Yes	Yes	Male	Non-smoker	83	Lung	Squamous cell carcinoma	Primary	Lung	8.66	8.66	No	IB	ES	No	NA	NA	Yes	HFRT	SBRT	8	60	7.5	23.7	4.57	48.17	48.17	185.46	30 + multi	no	No	15
32	Yes	Yes	Male	Smoker	76	Lung	Adenocarcinoma	Primary	Lung	17.25	17.25	No	IA2	ES	Prostate adenocarcinoma	Treated and resected	NA	Yes	HFRT	SBRT	8	60	7.5	12.9	5.81	65.76	65.76	205.53	30	no	No	13
33	Yes	Yes	Male	Ex-smoker	79	Lung	Adenocarcinoma	Primary	Lung	27.55	27.55	Mediastinal lymph node metastasis	IV	OMT+	No	NA	NA	Yes	HFRT	SBRT	8	60	7.5	14.8	17.94	102.63	102.63	336.97	30	no	No	14
34	Yes	Yes	Male	Ex-smoker	52	Pharynx	Squamous cell carcinoma	Metastases (2)	Lung	7.31 / 3.96	11.27	No	IV	OMT	No	NA	NA	No	HFRT	SBRT	8 / 8	60 / 60	7.5 / 7.5	14.1 / 6.3	6 / 3.97	44.39 / 31.56	75.95	214.03 / 115.3	30	no	Yes	12
35	Yes	Yes	Male	Ex-smoker	67	Colon	Adenocarcinoma	Metastasis	Lung	8.44	8.44	No	IV	OMT	No	NA	There is a suspicion that the treated lession could be a second primary rather than a metastasis, but no possibility to biopsy the tissue.	No	HFRT	SBRT	8	60	7.5	12.6	.	37.93	37.93	152.1	30 / (45)	no	Yes	9
36	Yes	Yes	Male	Ex-smoker	61	Lung	Adenocarcinoma	Metastasis	Soft tissues neck	5.84	5.84	No	IV	OMT	No	NA	NA	Yes	HFRT	SBRT	3	27	9	5.2	3.1	18.95	18.95	79.71	30	no	Yes	1
37	Yes	Yes	Male	Smoker	50	Lung	Squamous cell carcinoma	Primary	Lung	5.76	5.76	No	IA3	ES	No	NA	NA	Yes	HFRT	SBRT	3	54	18	17.9	2.96	32.15	32.15	126.43	30	no	No	7
38	Yes	Yes	Female	Ex-smoker	70	Lung	Adenocarcinoma	Metastasis	Lung	0.71 (no contrast)	0.71	No	IV	OMT	No	NA	There is a suspicion that the treated lession could be a second primary rather than a metastasis, but no possibility to biopsy the tissue.	No	HFRT	SBRT	3	60	20	.	.	8.78	8.78	46.39	30	no	No	4
39	Yes	Yes	Male	Ex-smoker	82	Colon	Adenocarcinoma	Metastases (2)	Lung	1.19 / 1.41	2.6	Hepatocarcinoma	IV	OMT+	Hepatocarcinoma	Active	NA	No	HFRT	SBRT	3 / 3	60 / 60	20 / 20	5.5 / 5.3	0.56 / 2.07	16.21 / 28.18	44.39	74.76 / 109.79	60	no	No	12
40	Yes	Yes	Male	Smoker	60	Lung	Adenocarcinoma	Primary	Lung	2.91	2.91	No	IV	OMT	No	NA	NA	No	HFRT	SBRT	3	54	18	5.8	2.28	25.99	25.99	120.87	(45) / 60	no	No	14
41	Yes	Yes	Female	Ex-smoker	68	Colon	Adenocarcinoma	Metastasis	Lung	2.26	2.26	No	IV	OMT	No	NA	NA	No	HFRT	SBRT	3	54	18	9.1	1.5	20.95	20.95	90.16	15	no	No	20
42	Yes	Yes	Female	Ex-smoker	57	Colon	Adenocarcinoma	Metastases (2)	Brain	0.35 / 3.75	4.1	No	IV	OMT	No	NA	NA	No	HFRT	RS / HRS	1 / 3	20 / 27	20 / 9	NA	NA	1.53 / 9.06	1.53 / 9.06	6.96 / 31.06	30	no	Yes	12
43	Yes	Yes	Male	Ex-smoker	73	Lung	Squamous cell carcinoma	Metastases (3)	Brain	0.37 / 0.05 / 0.03	0.45	Primary	IV	OMT+	No	NA	NA	Synchronous but not same lesion	HFRT	RS	1 / 1 / 1	24 / 24 / 24	24 / 24 / 24	NA	NA	1.92 / 0.72 / 0.78	3.42	8.92 / 6 / 4.95	30	no, but in follow up	No, posterior	7
44	Yes	Yes	Female	Non-smoker	64	Skin	Melanoma	Metastasis	Brain	0.95	0.95	No	IV	OMT	No	NA	NA	No	HFRT	RS	1	15	15	.	.	2.59	2.59	12.45	30	no	Yes	20
45	Yes	Yes	Male	Smoker	48	Lung	Squamous cell carcinoma	Metastases (4)	Brain	3.44 / 0.09 / 0.5 / 0.04	4.07	No	IV	OMT	No	NA	NA	No	HFRT	HRS	10 / 10	30 / 40	3 / 4	.	.	1986.79 / 19.73	2006.52	3113.01 / 2734.65	30	no	Yes	1
46	Yes	Yes	Male	Non-smoker	73	Brain	High-grade glioblastoma	Primary	Brain	56.07	56.07	No	High-grade glioblastoma	OMT	No	NA	NA	Yes	CFRT	.	30	60	2	NA	NA	470.02	470.02	901.75	45 / 60	yes, session 1	No, posterior	9
47	No	Yes	Male	Ex-smoker	71	Pharynx	Squamous cell carcinoma	Primary and pharynx metastases	Pharynx	30.41 / 9.58 / 2.87	42.86	Lung metastases	IV	OMT+	No	NA	.	NA	CFRT	.	35	70	2	17.4	11.54	145.5	145.5	586.19	60	yes, session 1	No	8
48	Yes	Yes	Male	Non-smoker	65	Lung	Small cell carcinoma	Primary and lung metastasis	Lung	26.18 / 148.23	174.41	Brain and pelvis metastases	IV	OMT+	No	NA	NA	Yes	CFRT	.	35	70	2	6.7	3.47	421	421	1562	30 / (45)	no, but in follow up	No	9
49	Yes	Yes	Male	Smoker	69	Lung	Adenocarcinoma	Metastases	Soft tissues neck	56.11	56.11	Lung metastases / Adrenal metastases	IV	OMT+	No	NA	NA	Yes	CFRT	.	33	69.96	2.12	9.4	49.6	1223.4	1223.4	3492	30 / (45)	yes, session 4	No	0
50	Yes	No	Male	Ex-smoker	63	Lung	Small cell carcinoma	Primary	Lung	198.25	198.25	Mediastinal lymph node metastasis	IIB	OMT	No	NA	NA	Yes	CFRT	.	30	60	2	11.5	.	726.42	726.42	2566.16	30	yes	No	23
