# Supplementary material for: Clinical utility of liquid biopsy and integrative genomic profiling in early-stage and oligometastatic cancer patients treated with radiotherapy
Source: Br J Cancer. 2022 Dec 22;128(5):857–76. doi: 10.1038/s41416-022-02102-z (PMC9977775; doi:10.1038/s41416-022-02102-z)
Supplement: Supplementary file 5 — Supplementary table 2 [file 41416_2022_2102_MOESM5_ESM.xlsx]

## Sheet: Supplementary table 2
Supplementary table 2. Variants detected by liquid biopsy panel test and their origin
Patient #	Clinical group	Gene	c.Hgvs	p.Hgvs	Variante type	Coordinates	MAF	Origin	Region covered by tissue biopsy panel	Detected by tissue biopsy panel	Inferred tumor origin	Other origin	matched biopsies
1	ES	FGFR2	c.2329G>A	p.Glu777Lys	SNV	10:123239508	0.0011	ctDNA	yes	no	.	yes	yes
1	ES	RAF1	c.310G>A	p.Glu104Lys	SNV	3:12653459	0.4919	germline	yes	.	.		yes
2	ES	BRAF	c.1458_1472delTGTGACAGCACCTAC	p.Asn486_Thr491>Lys	indel	7:140477835	0.0013	ctDNA	yes	no	.	yes	yes
2	ES	BRAF	c.1661T>C	p.Ile554Thr	SNV	7:140476745	0.0025	CH	yes	.	.		yes
3	ES	NF1	c.5782delG	p.Glu1928fs*14	indel	17:29657485	0.0017	CH	yes	.	.		yes
3	ES	GNAS	c.154G>A	p.Glu52Lys	SNV	20:57428474	0.5292	germline	yes	.	.		yes
3	ES	VEGFA	c.268C>T	p.Pro90Ser	SNV	6:43738711	0.0044	CH	yes	.	.		yes
4	OMT+	PIK3CA	c.1624G>A	p.Glu542Lys	SNV	3:178936082	0.0028	ctDNA	yes	yes	.	.	yes
4	OMT+	TERT	c.-124C>T	.	SNV	5:1295228	0.0131	CH	yes	.	.		yes
6	OMT+	PTEN	c.425G>A	p.Arg142Gln	SNV	10:89692941	0.0024	CH	yes	.	.		no
6	OMT+	TP53	c.817C>T	p.Arg273Cys	SNV	17:7577121	0.0025	ctDNA	yes	yes	.	.	no
6	OMT+	PTPN11	c.1678C>T	p.Leu560Phe	SNV	12:112940026	0.4951	germline	yes	.	.		no
7	OMT+	TP53	c.80delC	p.Pro27Leufs*17	indel	17:7579715	0.0043	ctDNA	yes	yes	.	.	no
9	OMT+	JAK3	c.446G>A	p.Arg149His	SNV	19:17953956	0.4989	germline	yes	.	.		yes
10	OMT	BRCA1	c.3331_3334delCAAG	p.Gln1111fs*^15	indel	17:41244213	0.4989	germline	yes	.	.		no
10	OMT	BRCA2	c.1705C>T	p.Gln569*	SNV	13:32907320	0.0028	CH	yes	.	.		no
10	OMT	TP53	c.982_987TTCACC>A	p.Phe328fs*7	indel	17:7576859	0.0011	CH	yes	.	.		no
10	OMT	GNAS	c.200C>T	p.Ala67Val	SNV	20:57428520	0.0356	CH	yes	.	.		no
12	OMT	NF1	c.1726C>A	p.Gln576Lys	SNV	17:29550466	0.506	germline	yes	.	.		no
13	ES	TP53	c.467G>C	p.Arg156Pro	SNV	17:7578463	0.0104	CH	yes	.	.		yes
13	ES	CCND1	c.161C>G	p.Pro54Arg	SNV	11:69456242	0.4973	germline	yes	.	.		yes
13	ES	FGFR1	c.1368G>T	p.Met456Ile	SNV	8:38275808	0.5048	germline	yes	.	.		yes
14	ES	JAK2	c.1849G>T	p.Val617Phe	SNV	9:5073770	0.024	CH	yes	.	.		yes
14	ES	TP53	c.467G>C	p.Arg156Pro	SNV	17:7578463	0.0026	ctDNA	yes	yes	.	.	yes
14	ES	BRCA2	c.9292T>C	p.Tyr3098His	SNV	13:32968861	0.4909	germline	yes	.	.		yes
15	ES	TP53	c.646G>A	p.Val216Met	SNV	17:7578203	0.0022	CH	yes	.	.		yes
16	OMT+	PTEN	c.182A>G	p.His61Arg	SNV	10:89685287	0.0116	ctDNA	yes	no	.	yes	yes
16	OMT+	PTEN	c.635-1G>C	.	SNV	10:89717609	0.0103	ctDNA	yes	no	yes	.	yes
16	OMT+	TP53	c.560-2A>G	.	SNV	17:7578291	0.4728	ctDNA	yes	yes	.	.	yes
16	OMT+	BRCA2	c.1151C>T	p.Ser384Phe	SNV	13:32906766	0.2409	germline	yes	.	.		yes
17	OMT	FGFR2	c.1615A>G	p.Lys539Glu	SNV	10:123258066	0.0021	CH	yes	.	.		no
17	OMT	RET	c.2548G>A	p.Asp850Asn	SNV	10:43615134	0.484	germline	yes	.	.		no
18	OMT	FOXL2	c.672_701del30	p.Ala225_Ala234del	indel	3:138664863	0.0022	CH	no	.	.		yes
18	OMT	NF1	c.5147C>G	p.Ala1716Gly	SNV	17:29653149	0.001	ctDNA	yes	no	.	yes	yes
18	OMT	PTEN	c.533A>G	p.Tyr178Cys	SNV	10:89711915	0.0019	CH	yes	.	.		yes
23	ES	BRCA2	c.7759C>T	p.Leu2587Phe	SNV	13:32932020	0.5058	germline	yes	.	.		yes
24	ES	JAK2	c.1849G>T	p.Val617Phe	SNV	9:5073770	0.0019	CH	yes	.	.		yes
24	ES	TP53	c.524G>A	p.Arg175His	SNV	17:7578406	0.0043	CH	yes	.	.		yes
24	ES	GNAS	c.424G>A	p.Gly142Arg	SNV	20:57428744	0.4844	germline	yes	.	.		yes
28	OMT+	PTPN11	c.1282G>A	p.Val428Met	SNV	12:112924336	0.0019	ctDNA	yes	no	yes	.	no
29	OMT+	BRCA2	c.3006delT	p.His1003fs*40	indel	13:32911497	0.0023	CH	yes	.	.		Synchronous but not same lesion
29	OMT+	EGFR	c.828G>T	p.Gln276His	SNV	7:55221784	0.0014	ctDNA	yes	no	yes	.	Synchronous but not same lesion
29	OMT+	MET	c.3869T>C	p.Phe1290Ser	SNV	7:116435779	0.0024	CH	yes	.	.		Synchronous but not same lesion
29	OMT+	NF1	c.3461A>G	p.Asn1154Ser	SNV	17:29559864	0.4897	germline	yes	.	.		Synchronous but not same lesion
30	ES	ALK	c.3599C>T	p.Ala1200Val	SNV	2:29443618	0.0019	CH	yes	.	.		yes
30	ES	MYC	c.266A>G	p.Tyr89Cys	SNV	8:128750729	0.0025	CH	no	.	.		yes
31	ES	PDCD1LG2	c.497A>G	p.His166Arg	SNV	9:5549470	0.0545	CH	no	.	.		yes
32	ES	KRAS	c.35G>T	p.Gly12Val	SNV	12:25398284	0.0034	ctDNA	yes	yes	.	.	yes
32	ES	MAP2K2	c.181A>G	p.Lys61Glu	SNV	19:4117539	0.0023	CH	yes	.	.		yes
33	OMT+	TP53	c.638G>A	p.Arg213Gln	SNV	17:7578211	0.0015	CH	yes	.	.		yes
33	OMT+	CCND1	c.839_841delAGG	p.Glu280del	indel	11:69466000	0.4881	germline	yes	.	.		yes
33	OMT+	MET	c.1392+1G>A	.	SNV	7:116371914	0.0021	ctDNA	yes	no	yes	.	yes
33	OMT+	PDGFRB	c.1947G>A	p.Met649Ile	SNV	5:149503889	0.0051	CH	no	.	.		yes
34	OMT	AKT1	c.138C>A	p.Asp46Glu	SNV	14:105246462	0.5104	germline	yes	.	.		no
35	OMT	BRCA2	c.9613_9614GC>CT	p.Ala3205Leu	indel	13:32971146	0.4931	germline	yes	.	.		no
36	OMT	TP53	c.818G>T	p.Arg273Leu	SNV	17:7577120	0.001	ctDNA	yes	yes	.	.	yes
36	OMT	GNAS	c.154G>A	p.Glu52Lys	SNV	20:57428474	0.5047	germline	yes	.	.		yes
36	OMT	GNAS	c.1267G>C	p.Gly423Arg	SNV	20:57429587	0.5307	germline	yes	.	.		yes
37	ES	MYC-IGH	.	.	Re	.	.	ctDNA	no	no	.	yes	yes
38	OMT	NF1	c.998_999insA	p.Tyr333fs*1	indel	17:29527549	0.002	CH	yes	.	.		no
38	OMT	BRCA2	c.9916A>G	p.Tht3306Ala	SNV	13:32972566	0.5003	germline	yes	.	.		no
39	OMT+	TP53	c.746G>A	p.Arg249Lys	SNV	17:7577535	0.0011	ctDNA	yes	no	.	yes	no
41	OMT	TP53	c.359A>G	p.Lys120Arg	SNV	17:7579328	0.0045	CH	yes	.	.		no
41	OMT	CDK6	c.920A>G	p.Lys307Arg	SNV	7:92244515	0.0033	CH	yes	.	.		no
41	OMT	PTEN	c.923G>A	p.Arg308His	SNV	10:89720772	0.0094	CH	yes	.	.		no
43	OMT+	TP53	c.943delT	p.Ser315Leufs*30	indel	17:7576902	0.0035	ctDNA	yes	yes	.	.	Synchronous but not same lesion
43	OMT+	ERBB2	c.62C>G	p.Ala21Gly	SNV	17:37856553	0.0036	ctDNA	yes	yes	.	.	Synchronous but not same lesion
43	OMT+	ERBB2	c.65G>A	p.Ser22Asn	SNV	17:37856556	0.4977	germline	yes	.	.		Synchronous but not same lesion
43	OMT+	RET	.	.	RE	.	.	ctDNA	yes	yes	.	.	Synchronous but not same lesion
46	OMT	TP53	c.818G>C	p.Arg273Pro	SNV	17:7577120	0.0051	CH	yes	.	.		yes
46	OMT	NF1	c.1812delG	p.Ile605fs*26	indel	17:29550551	0.0052	CH	yes	.	.		yes
48	OMT+	TP53	c.707A>C	p.Tyr236Ser	SNV	17:7577574	0.0028	CH	yes	.	.		yes
48	OMT+	TP53	c.527G>A	p.Cys176Tyr	SNV	17:7578403	0.019	CH	yes	.	.		yes
48	OMT+	CDH1	c.46_47insTGC	p.Leu15_Gln16insLeu	indel	16:68771364	0.4894	germline	yes	.	.		yes
48	OMT+	ESR1	c.899G>A	p.Arg300His	SNV	6:152265446	0.4986	germline	no	.	.		yes
48	OMT+	SMO	c.124C>T	p.Arg42Trp	SNV	7:128829116	0.5062	germline	yes	.	.		yes
48	OMT+	TP53	c.434T>A	p.Leu145Gln	SNV	17: 7578496	0.0024	ctDNA	yes	yes	.	.	yes
49	OMT+	KRAS	c.35G>T	p.Gly12Val	SNV	12:25398284	0.0196	ctDNA	yes	yes	.	.	yes
49	OMT+	TP53	c.541C>T	p.Arg181Cys	SNV	17:7578389	0.0056	CH	yes	.	.		yes
49	OMT+	TP53	c.375+1G>A	.	SNV	17:7579311	0.0247	ctDNA	yes	yes	.	.	yes
49	OMT+	MYC	c.1085C>T	p.Ser362Phe	SNV	8:128752924	0.4966	germline	no	.	.		yes
50	OMT	KIT	c.2447A>T	p.Asp816Val	SNV	4:55599321	0.0381	ctDNA	yes	yes	.	.	yes
50	OMT	KIT	c.2459A>T	p.Asp820Val	SNV	4:55599333	0.0122	ctDNA	yes	yes	.	.	yes
50	OMT	TP53	c.403T>C	p.Cys135Arg	SNV	17:7578527	0.0102	ctDNA	yes	yes	.	.	yes
50	OMT	GNAS	c.1640G>A	p.Arg547His	SNV	20:57429960	0.0019	ctDNA	yes	no	yes	.	yes
50	OMT	MTOR	c.5455C>A	p.His1819Asn	SNV	1:11190744	0.0117	ctDNA	yes	yes	.	.	yes
