# Supplementary material for: Clinical utility of liquid biopsy and integrative genomic profiling in early-stage and oligometastatic cancer patients treated with radiotherapy
Source: Br J Cancer. 2022 Dec 22;128(5):857–76. doi: 10.1038/s41416-022-02102-z (PMC9977775; doi:10.1038/s41416-022-02102-z)
Supplement: Supplementary file 7 — Supplementary table 4 [file 41416_2022_2102_MOESM7_ESM.xlsx]

## Sheet: Supplementary table 4
Supplementary table 4. Clinically relevant germline variants
Gene	c.Hgvs	p.Hgvs	zigosity	ACMG classification	fulfilled ACMG criteria	Associated phenotype	Inheritance mode	Type of finding	Clinical actionability	Level of evidence (references)
BRCA1	c.3331_3334del	p.Gln1111Asnfs*5	heterozygous	pathogenic	PVS1, PS3_Moderate, + reviewed by expert panel (Evidence-based Network for the Interpretation of Germline Mutant Alleles (ENIGMA))	Hereditary breast and ovarian cancer	Autosomal dominant	Incidental	risk assessment, prevention, prophylaxis, early detection, therapy	NCCN guidelines (49)
BRIP1	c.526_536del	p.Phe176Serfs*9	heterozygous	likely pathogenic	PVS1, PM2_Supporting	Fanconi anemia	Autosomal dominant	Incidental	risk assessment, prevention, prophylaxis, early detection	NCCN guidelines (49)
						Breast and ovarian cancer	Autosomal recessive
EXT1	c.357C>A	p.Tyr119*	heterozygous	likely pathogenic	PVS1, PM2_Supporting	Multiple osteochondromas	Autosomal dominant	Incidental	differential diagnosis	Multiple clinical cases (44, 45)
