# Supplementary material for: Clinical utility of liquid biopsy and integrative genomic profiling in early-stage and oligometastatic cancer patients treated with radiotherapy
Source: Br J Cancer. 2022 Dec 22;128(5):857–76. doi: 10.1038/s41416-022-02102-z (PMC9977775; doi:10.1038/s41416-022-02102-z)
Supplement: Supplementary file 8 — Supplementary table 5 [file 41416_2022_2102_MOESM8_ESM.xlsx]

## Sheet: Supplementary Table 5
Supplementary Table 5. Serial peripheral blood drawns and [cfDNA]
Patient #	cfDNA sample #	Days elapsed since the beginning of RT	RT session / follow-up	Sampling moment	Time after RT session minutes	Additional comment	[cfDNA] ng/mL plasma	Sampling time for liquid biopsy panel	Blood extraction schedule completed?
1	1.1	0	1	pre-RT session	NA	.	9.18722		yes
1	1.2	0	1	post-RT session	15	.	9.14579	x
1	1.3	2	2	pre-RT session	NA	.	7.83278
1	1.4	2	2	post-RT session	15	.	7.93111
1	1.5	4	3	pre-RT session	NA	.	5.85389
1	1.6	4	3	post-RT session	15	.	6.47
1	1.7	7	4	pre-RT session	NA	.	2.48611
1	1.8	7	4	post-RT session	15	.	4.88722
1	1.9	9	5	pre-RT session	NA	.	3.67778
1	1.10	9	5	post-RT session	15	.	8.05556
1	1.11	36	follow-up	1 month	NA	.	6.11111
1	1.12	120	follow-up	4 months	NA	.	7.94444
2	2.1	0	1	pre-RT session	NA	.	26.3889		yes
2	2.2	0	1	post-RT session	15	.	14.5556	x
2	2.3	2	2	pre-RT session	NA	.	18.7778
2	2.4	2	2	post-RT session	15	.	27.2222
2	2.5	5	3	pre-RT session	NA	.	36.2222
2	2.6	5	3	post-RT session	15	.	28.8333
2	2.7	7	4	pre-RT session	NA	.	31.6667
2	2.8	7	4	post-RT session	30	.	28.7222
2	2.9	8	5	pre-RT session	NA	.	30.7778
2	2.10	8	5	post-RT session	15	.	28.7778
2	2.11	174	follow-up	6 months	NA	.	47.7778
3	3.1	0	1	pre-RT session	NA	.	9.22222		yes
3	3.2	0	1	post-RT session	30	.	9.72222
3	3.3	2	2	pre-RT session	NA	.	15.7778
3	3.4	2	2	post-RT session	30	.	19.8889
3	3.5	4	3	pre-RT session	NA	.	9.66667
3	3.6	4	3	post-RT session	30	.	18.5556
3	3.7	7	4	pre-RT session	NA	.	15.4444
3	3.8	7	4	post-RT session	15	.	10.7222
3	3.9	9	5	pre-RT session	NA	.	112.222
3	3.10	9	5	post-RT session	15	.	123.333	x
4	4.1	0	1	pre-RT session	NA	.	5.68421		yes
4	4.2	0	1	post-RT session	30	.	4.26316	x
4	4.3	2	2	pre-RT session	NA	.	5.84211
4	4.4	2	2	post-RT session	30	.	4.71579
4	4.5	5	3	pre-RT session	NA	.	5.52632
4	4.6	5	3	post-RT session	30	.	4.8
4	4.7	7	4	pre-RT session	NA	.	5.36842
4	4.8	7	4	post-RT session	15	.	7.26316
4	4.9	9	5	pre-RT session	NA	.	5.63158
4	4.10	9	5	post-RT session	30	.	5.78947
4	4.11	41	follow-up	1 month	NA	.	6.52632
4	4.12	125	follow-up	4 months	NA	.	6.68421
4	4.13	233	follow-up	7 months	NA	.	3.82105
4	4.14	419	follow-up external second RT treatment	half treatment RT: 16/24 session	NA	.	3.02632
4	4.15	455	follow-up	.	NA	.	6.26316
5	5.1	0	1	pre-RT session	NA	.	13.1994		yes
5	5.2	0	1	post-RT session	30	.	12.9656	x
5	5.3	2	2	pre-RT session	NA	.	8.67778
5	5.4	2	2	post-RT session	30	.	10.9439
5	5.5	5	3	pre-RT session	NA	.	10.5522
5	5.6	5	3	post-RT session	30	.	15.3733
5	5.7	7	4	pre-RT session	NA	.	11.7172
5	5.8	7	4	post-RT session	30	.	6.10111
5	5.9	9	5	pre-RT session	NA	.	10.6033
5	5.10	9	5	post-RT session	30	.	5.37222
5	5.11	37	follow-up	1 month	NA	.	8.90722
5	5.12	132	follow-up	4 months	NA	.	3.67778
5	5.13	278	follow-up	9 months	NA	.	12.6842
5	5.14	355	follow-up	12 months	NA	.	9.10526
5	5.15	432	follow-up	15 monts	NA	.	7.36842
6	6.1	0	1	pre-RT session	NA	no post-RT session 1	9.47368		no
6	6.2	1	2	pre-RT session	NA	.	8.21053
6	6.3	1	2	post-RT session	30	.	8.15789	x
6	6.4	2	3	pre-RT session	NA	.	5.03158
6	6.5	2	3	post-RT session	30	.	8.42105
6	6.6	3	4	pre-RT session	NA	.	8.78947
6	6.7	3	4	post-RT session	30	.	6.68421
6	6.8	4	5	pre-RT session	NA	.	6.89474
6	6.9	4	5	post-RT session	30	.	8.21053
7	7.1	0	1	pre-RT session	NA	.	8.83333		yes
7	7.2	0	1	post-RT session	30	.	7.33333	x
7	7.3	1	2	pre-RT session	NA	.	10.6667
7	7.4	1	2	post-RT session	30	.	10
7	7.5	2	3	pre-RT session	NA	.	10.3333
7	7.6	2	3	post-RT session	30	.	8.66667
7	7.7	3	4	pre-RT session	NA	.	7.33333
7	7.8	3	4	post-RT session	30	.	7.38889
7	7.9	7	5	pre-RT session	NA	.	7.44444
7	7.10	7	5	post-RT session	30	.	7.77778
7	7.11	37	follow-up	1 month	NA	.	4.74444
7	7.12	51	follow-up	CT. Pre cycle 2	NA	CT cycle administered after blood extraction	9.05556
7	7.13	72	follow-up	CT. Pre cycle 3	NA	CT cycle administered after blood extraction	10.7222
7	7.14	93	follow-up	CT. Pre cycle 4	NA	CT cycle administered after blood extraction	12.9444
7	7.15	115	follow-up	?	NA	.	25
7	7.16	147	follow-up	?	NA	.	11.4444
7	7.17	162	follow-up	?	NA	.	11.2222
7	7.18	182	follow-up	?	NA	.	4.90556
7	7.19	203	follow-up	?	NA	.	5.66667
7	7.20	233	follow-up	?	NA	.	6.33333
7	7.21	266	follow-up	?	NA	.	7.63158
7	7.22	295	follow-up	?	NA	.	7.15789
7	7.23	309	follow-up	?	NA	.	9.78947
7	7.24	337	follow-up	?	NA	.	6.15789
7	7.25	365	follow-up	?	NA	.	5.52632
8	8.1	0	1	pre-RT session	NA	.	5.26667		yes
8	8.2	0	1	post-RT session	30	.	4.02778	x
8	8.3	2	2	pre-RT session	NA	.	3.94444
8	8.4	2	2	post-RT session	30	.	6.83333
8	8.5	4	3	pre-RT session	NA	.	4.83333
8	8.6	4	3	post-RT session	30	.	5.72222
8	8.7	8	4	pre-RT session	NA	.	5.47778
8	8.8	8	4	post-RT session	30	.	5.4
8	8.9	10	5	pre-RT session	NA	.	6.77778
8	8.10	10	5	post-RT session	30	.	6.27778
8	8.11	37	follow-up	1 month	NA	.	5.77778
8	8.12	128	follow-up	4 months	NA	.	3.73889
8	8.13	134	follow-up	CT. Pre cycle 2	NA	CT cycle administered 1-2 days after the blood extraction	4.02222
8	8.14	154	follow-up	CT. Pre cycle	NA	CT cycle administered 1-2 days after the blood extraction	3.92778
8	8.15	177	follow-up	CT. Pre last cycle	NA	CT cycle administered 1-2 days after the blood extraction	6.55556
9	9.1	0	1	pre-RT session	NA	.	13.0556		yes
9	9.2	0	1	post-RT session	30	.	15.9506	x
9	9.3	1	2	pre-RT session	NA	.	13.83
9	9.4	1	2	post-RT session	30	.	23.34
9	9.5	4	3	pre-RT session	NA	.	18.0528
9	9.6	4	3	post-RT session	30	.	12.9533
9	9.7	5	4	pre-RT session	NA	.	6.12444
9	9.8	5	4	post-RT session	30	.	7.66556
9	9.9	6	5	pre-RT session	NA	.	5.345
9	9.10	6	5	post-RT session	30	.	13.2022
9	9.11	34	follow-up	1 month	NA	.	13.36
9	9.12	127	follow-up	4 months	NA	.	9.69611
9	9.13	231	follow-up	7 months	NA	.	7.47368
10	10.1	0	1	pre-RT session	NA	.	19.6111		no, CFRT
10	10.2	0	1	post-RT session	30	.	27.1667	x
10	10.3	2	2	post-RT session	30	no pre-RT session 2 blood extraction	16.8889
10	10.4	4	3	pre-RT session	NA	.	15.5
10	10.5	4	3	post-RT session	30	.	20.1667
10	10.6	7	4	pre-RT session	NA	.	9.38889
10	10.7	7	4	post-RT session	30	.	10.7222
10	10.8	9	5	pre-RT session	NA	no post-RT session 5 blood extraction	10.1111
11	11.1	0	1	pre-RT session	NA	.	3.11053		yes
11	11.2	0	1	post-RT session	30	.	2.72632	x
11	11.3	1	2	pre-RT session	NA	.	4.17368
11	11.4	1	2	post-RT session	30	.	6.31579
11	11.5	4	3	pre-RT session	NA	.	5.01579
11	11.6	4	3	post-RT session	30	.	4.19474
11	11.7	5	4	pre-RT session	NA	.	5.89474
11	11.8	5	4	post-RT session	30	.	4.29474
11	11.9	6	5	pre-RT session	NA	.	3.66842
11	11.10	6	5	post-RT session	30	.	3.21053
11	11.11	33	follow-up	1 month	NA	.	6.05263
11	11.12	126	follow-up	4 months	NA	.	8.84211
11	11.13	284	follow-up	9 months	NA	.	4.79474
11	11.14	466	follow-up	15 months	NA	.	10.0526
12	12.1	0	1	pre-RT session	NA	.	4.46111		yes
12	12.2	0	1	post-RT session	30	.	3.99833	x
12	12.3	2	2	pre-RT session	NA	.	2.64056
12	12.4	2	2	post-RT session	30	.	2.91444
12	12.5	5	3	pre-RT session	NA	.	3.985
12	12.6	5	3	post-RT session	30	.	1.55556
12	12.7	7	4	pre-RT session	NA	.	1.38889
12	12.8	7	4	post-RT session	30	.	3.07778
12	12.9	9	5	pre-RT session	NA	.	4.58889
12	12.10	9	5	post-RT session	30	.	4.57111
12	12.11	41	follow-up	1 month	NA	.	2.80667
13	13.1	0	1	pre-RT session	NA	.	26.4528		yes
13	13.2	0	1	post-RT session	30	.	17.31	x
13	13.3	2	2	pre-RT session	NA	.	31.0011
13	13.4	2	2	post-RT session	30	.	19.8939
13	13.5	5	3	pre-RT session	NA	.	20.3961
13	13.6	5	3	post-RT session	30	.	23.1211
13	13.7	7	4	pre-RT session	NA	.	20.5067
13	13.8	7	4	post-RT session	30	.	21.1539
13	13.9	9	5	pre-RT session	NA	.	18.8161
13	13.10	9	5	post-RT session	30	.	24.6889
13	13.11	37	follow-up	1 month	NA	.	17.2367
13	13.12	128	follow-up	4 months	NA	.	7.33333
13	13.13	261	follow-up	8 months	NA	.	17.8947
14	14.1	0	1	pre-RT session	NA	.	20.5263		yes
14	14.2	0	1	post-RT session	30	.	14.4737	x
14	14.3	2	2	pre-RT session	NA	.	12.6316
14	14.4	2	2	post-RT session	30	.	14.5263
14	14.5	6	3	pre-RT session	NA	.	14.6842
14	14.6	6	3	post-RT session	30	.	7.10526
14	14.7	8	4	pre-RT session	NA	.	16.4211
14	14.8	8	4	post-RT session	30	.	14
14	14.9	10	5	pre-RT session	NA	.	15.3158
14	14.10	10	5	post-RT session	30	.	12.8421
14	14.11	37	follow-up	1 month	NA	.	32.7895
14	14.12	126	follow-up	4 months	NA	.	16.3684
14	14.13	246	follow-up	8 months	NA	.	43.4737
14	14.14	344	follow-up	11 months	NA	.	31.8947
15	15.1	0	1	pre-RT session	NA	.	15.7567		yes
15	15.2	0	1	post-RT session	30	.	10.4333	x
15	15.3	3	2	pre-RT session	NA	.	8.74444
15	15.4	3	2	post-RT session	30	.	9.18056
15	15.5	6	3	pre-RT session	NA	.	5.77333
15	15.6	6	3	post-RT session	30	.	51.3944
15	15.7	7	4	pre-RT session	NA	.	8.57222
15	15.8	7	4	post-RT session	30	.	10.3406
15	15.9	10	5	pre-RT session	NA	.	9.28944
15	15.10	10	5	post-RT session	30	.	9.94833
15	15.11	67	follow-up	2 months	NA	.	34.1111
15	15.12	133	follow-up	4 months	NA	.	6.21053
16	16.1	0	2	pre-RT session	NA	.	25.2778		no
16	16.2	0	2	post-RT session	30	.	25.7222	x
16	16.3	1	3	pre-RT session	NA	.	31.2222
16	16.4	1	3	post-RT session	30	.	28.7222
16	16.5	2	4	pre-RT session	NA	.	29.8333
16	16.6	2	4	post-RT session	30	.	41.6111
16	16.7	5	5	pre-RT session	NA	.	27.2222
16	16.8	5	5	post-RT session	30	.	34.2222
16	16.9	37	follow-up	1 month	NA	.	5.47368
16	16.10	124	follow-up	4 months	NA	.	8.63158
17	17.1	0	1	pre-RT session	NA	.	20.0526		yes
17	17.2	0	1	post-RT session	30	.	14.9474	x
17	17.3	2	2	pre-RT session	NA	.	24.1053
17	17.4	2	2	post-RT session	30	.	17.0526
17	17.5	6	3	pre-RT session	NA	.	12.5263
17	17.6	6	3	post-RT session	30	.	19.0526
17	17.7	8	4	pre-RT session	NA	.	19.0526
17	17.8	8	4	post-RT session	30	.	12.0526
17	17.9	10	5	pre-RT session	NA	.	24.3684
17	17.10	10	5	post-RT session	30	.	16.1053
17	17.11	36	follow-up	1 month	NA	.	14.7368
17	17.12	134	follow-up	4 months	NA	.	10.9474
17	17.13	353	follow-up	12 months	NA	.	31.4737
18	18.1	0	1	pre-RT session	NA	.	6.89474		yes
18	18.2	0	1	post-RT session	30	.	7.47368
18	18.3	2	2	pre-RT session	NA	.	7.63158
18	18.4	2	2	post-RT session	30	.	7.26316
18	18.5	5	3	pre-RT session	NA	.	4.19474
18	18.6	5	3	post-RT session	30	.	7.42105
18	18.7	7	4	pre-RT session	NA	.	8.29787	x
18	18.8	7	4	post-RT session	30	.	7.94737
18	18.9	9	5	pre-RT session	NA	.	12.7368
18	18.10	9	5	post-RT session	30	.	8.36842
18	18.11	35	follow-up	1 month	NA	.	7.68421
19	19.1	0	1	pre-RT session	NA	.	2.96842		yes
19	19.2	0	1	post-RT session	30	.	6.36842	x
19	19.3	3	2	pre-RT session	NA	.	4.66316
19	19.4	3	2	post-RT session	45	.	4.62632
19	19.5	5	3	pre-RT session	NA	.	4.15789
19	19.6	5	3	post-RT session	30	.	4.84211
19	19.7	7	4	pre-RT session	NA	.	3.96316
19	19.8	7	4	post-RT session	30	.	3.84737
19	19.9	10	5	pre-RT session	NA	.	3.84737
19	19.10	10	5	post-RT session	30	.	2.56842
19	19.11	45	follow-up	1 month	NA	.	4.79474
20	20.1	0	1	pre-RT session	NA	.	3.88298		yes
20	20.2	0	1	post-RT session	30	.	4.18947	x
20	20.3	3	2	pre-RT session	NA	.	5.22632
20	20.4	3	2	post-RT session	30	.	4.08421
20	20.5	5	3	pre-RT session	NA	.	4.94211
20	20.6	5	3	post-RT session	30	.	5.28723
20	20.7	7	4	pre-RT session	NA	.	5.08421
20	20.8	7	4	post-RT session	45	.	5.36842
20	20.9	10	5	pre-RT session	NA	.	5.37234
20	20.10	10	5	post-RT session	30	.	4.63158
20	20.11	38	follow-up	1 month	NA	.	5.31579
20	20.12	159	follow-up	5 months	NA	.	5.04891
20	20.13	306	follow-up	10 months	NA	.	12.7368
21	21.1	0	1	pre-RT session	NA	.	5.19611		yes
21	21.2	0	1	post-RT session	45	.	6.15222	x
21	21.3	1	2	pre-RT session	NA	.	6.95667
21	21.4	1	2	post-RT session	30	.	3.96444
21	21.5	2	3	pre-RT session	NA	.	3.38944
21	21.6	2	3	post-RT session	30	.	6.90222
21	21.7	5	4	pre-RT session	NA	.	5.59333
21	21.8	5	4	post-RT session	30	.	3.915
21	21.9	6	5	pre-RT session	NA	.	3.23722
21	21.10	6	5	post-RT session	30	.	5.13944
21	21.11	40	follow-up	CT. Pre cycle	NA	CT cycle administered after blood extraction	2.62889
21	21.12	96	follow-up	CT. Pre cycle	NA	CT cycle administered after blood extraction	8.84211
21	21.13	103	follow-up	CT. Pre cycle	NA	CT cycle administered after blood extraction	12.1579
21	21.14	117	follow-up	CT. Pre cycle	NA	CT cycle administered after blood extraction	11.1579
22	22.1	0	1	pre-RT session	NA	.	10.9961		yes
22	22.2	0	1	post-RT session	60	.	10.7206	x
22	22.3	2	2	pre-RT session	NA	.	11.1383
22	22.4	2	2	post-RT session	60	.	9.935
22	22.5	4	3	pre-RT session	NA	.	5.28
22	22.6	4	3	post-RT session	15	.	6.84389
22	22.7	4	3	post-RT session	30	.	4.36778
22	22.8	4	3	post-RT session	45	.	7.77611
22	22.9	4	3	post-RT session	60	.	3.15444
22	22.10	7	4	pre-RT session	NA	.	6.94444
22	22.11	7	4	post-RT session	60	.	6.52389
22	22.12	9	5	pre-RT session	NA	.	4.00611
22	22.13	9	5	post-RT session	15	.	6.43722
22	22.14	9	5	post-RT session	30	.	6.88
22	22.15	9	5	post-RT session	45	.	7.815
22	22.16	9	5	post-RT session	60	.	6.24778
22	22.17	9	5	post-RT session	75	.	4.62889
22	22.18	36	follow-up	1 month	NA	.	4.66667
22	22.19	119	follow-up	4 months	NA	.	8.55556
22	22.20	210	follow-up	7 months	NA	.	20.5556
22	22.21	316	follow-up	10 months	NA	.	4.03889
22	22.22	434	follow-up	14 months	NA	.	5.31579
22	22.23	611	follow-up	20 months	NA	.	14.2105
23	23.1	0	1	pre-RT session	NA	.	1.53278		yes
23	23.2	0	1	post-RT session	60	.	4.70667	x
23	23.3	2	2	pre-RT session	NA	.	2.45611
23	23.4	2	2	post-RT session	60	.	5.24278
23	23.5	5	3	pre-RT session	NA	.	4.495
23	23.6	5	3	post-RT session	60	.	6.65
23	23.7	7	4	pre-RT session	NA	.	6.12944
23	23.8	7	4	post-RT session	60	.	4.72722
23	23.9	9	5	pre-RT session	NA	.	3.83333
23	23.10	9	5	post-RT session	60	.	4.80187
23	23.11	41	follow-up	1 month	NA	.	9.66278
23	23.12	125	follow-up	4 months	NA	.	7.94444
23	23.13	211	follow-up	7 months	NA	.	5.9
23	23.14	324	follow-up	10 months	NA	.	3.55556
23	23.15	446	follow-up	15 months	NA	.	4.46842
23	23.16	650	follow-up	21 months	NA	.	1.25263
24	24.1	0	1	pre-RT session	NA	.	11.7433		yes
24	24.2	0	1	post-RT session	60	.	8.245	x
24	24.3	2	2	pre-RT session	NA	.	11.8128
24	24.4	2	2	post-RT session	60	.	6.13222
24	24.5	4	3	pre-RT session	NA	.	16.6694
24	24.6	4	3	post-RT session	60	.	13.7494
24	24.7	7	4	pre-RT session	NA	.	8.56389
24	24.8	7	4	post-RT session	60	.	6.46333
24	24.9	9	5	pre-RT session	NA	.	12.8306
24	24.10	9	5	post-RT session	60	.	5.11556
24	24.11	127	follow-up	4 months	NA	1 month sample: genomic contamination	13.1378
24	24.12	379	follow-up	12 months	NA	.	11.6842
24	24.13	605	follow-up	20 months	NA	.	12.5263
25	25.1	0	1	pre-RT session	NA	.	10		yes
25	25.2	0	1	post-RT session	60	.	8.36842	x
25	25.3	3	2	pre-RT session	NA	.	5.68421
25	25.4	3	2	post-RT session	60	.	6.52632
25	25.5	5	3	pre-RT session	NA	.	5.78947
25	25.6	5	3	post-RT session	60	.	5.68421
25	25.7	7	4	pre-RT session	NA	.	6.36842
25	25.8	7	4	post-RT session	60	.	5.36842
25	25.9	10	5	pre-RT session	NA	.	2.85263
25	25.10	10	5	post-RT session	60	.	6.63158
25	25.11	38	follow-up	1 month	NA	.	4.96316
25	25.12	132	follow-up	4 months	NA	.	4.55789
25	25.13	221	follow-up	7 months	NA	.	4.16316
25	25.14	308	follow-up	10 months	NA	.	3.30526
25	25.15	411	follow-up	13 months	NA	.	3.83684
26	26.1	0	1	pre-RT session	NA	.	5.31579		yes
26	26.2	0	1	post-RT session	60	.	8.31579	x
26	26.3	2	2	pre-RT session	NA	.	5.20526
26	26.4	2	2	post-RT session	60	.	6.26316
26	26.5	4	3	pre-RT session	NA	.	4.72105
26	26.6	4	3	post-RT session	60	.	7.52632
26	26.7	7	4	pre-RT session	NA	.	8.26316
26	26.8	7	4	post-RT session	60	.	7.10526
26	26.9	9	5	pre-RT session	NA	.	7.10526
26	26.10	9	5	post-RT session	60	.	8.42105
26	26.11	36	follow-up	1 month	NA	.	3.82105
26	26.12	134	follow-up	4 months	NA	.	6.68421
26	26.13	232	follow-up	7 months	NA	.	4.62632
26	26.14	352	follow-up	11 months	NA	.	4.91579
26	26.15	421	follow-up	14 months	NA	.	6.94737
26	26.16	588	follow-up	19 months	NA	.	41.2105
27	27.1	0	1	pre-RT session	NA	.	3.65426		yes
27	27.2	0	1	post-RT session	30	.	5.23158	x
27	27.3	2	2	pre-RT session	NA	.	3.32632
27	27.4	2	2	post-RT session	30	.	3.95789
27	27.5	5	3	pre-RT session	NA	.	3.74737
27	27.6	5	3	post-RT session	30	.	4.66842
27	27.7	7	4	pre-RT session	NA	.	4.56316
27	27.8	7	4	post-RT session	30	.	4.48404
27	27.9	9	5	pre-RT session	NA	.	4.48421
27	27.10	9	5	post-RT session	30	.	5.15789
27	27.11	12	6	pre-RT session	NA	.	2.28947
27	27.12	12	6	post-RT session	30	.	4.71579
27	27.13	14	7	pre-RT session	NA	.	4.14444
27	27.14	14	7	post-RT session	30	.	4.94211
27	27.15	16	8	pre-RT session	NA	.	4.12632
27	27.16	16	8	post-RT session	30	.	5.78947
27	27.17	43	follow-up	1 month	NA	.	5.01053
27	27.18	133	follow-up	3 months	NA	.	2.61579
27	27.19	287	follow-up	8 months	NA	.	2.29255
27	27.20	390	follow-up	12 months	NA	.	7.26316
28	28.1	0	1	pre-RT session	NA	.	26.0556		yes
28	28.2	0	1	post-RT session	60	.	27.931	x
28	28.3	2	2	pre-RT session	NA	.	13.2778
28	28.4	2	2	post-RT session	60	.	14.5556
28	28.5	5	3	pre-RT session	NA	.	5.53333
28	28.6	5	3	post-RT session	60	.	14
28	28.7	7	4	pre-RT session	NA	.	9.33333
28	28.8	7	4	post-RT session	60	.	3.98333
28	28.9	9	5	pre-RT session	NA	.	12.9444
28	28.10	9	5	post-RT session	60	.	22.2778
28	28.11	12	6	pre-RT session	NA	.	24.5556
28	28.12	12	6	post-RT session	60	.	33.4444
28	28.13	14	7	pre-RT session	NA	.	34.3333
28	28.14	14	7	post-RT session	60	.	32.5
28	28.15	16	8	pre-RT session	NA	.	36.6111
28	28.16	16	8	post-RT session	60	.	32.2222
28	28.17	44	follow-up	1 month	NA	.	35.8889
28	28.18	128	follow-up	4 months	NA	.	21
28	28.19	217	follow-up	7 months	NA	.	6.33333
28	28.20	320	follow-up	10 months	NA	.	10.1111
28	28.21	383	follow-up	12 months	NA	.	15.4737
28	28.22	622	follow-up	20 months	NA	.	41.9474
29	29.1	0	1	pre-RT session	NA	.	29.1667		yes
29	29.2	0	1	post-RT session	15	.	43.1794
29	29.3	0	1	post-RT session	30	.	37.6794	x
29	29.4	0	1	post-RT session	45	.	22.8833
29	29.5	0	1	post-RT session	60	.	40.7644
29	29.6	2	2	pre-RT session	NA	.	53.3861
29	29.7	2	2	post-RT session	15	.	47.0122
29	29.8	2	2	post-RT session	30	.	37.8089
29	29.9	2	2	post-RT session	45	.	27.4483
29	29.10	2	2	post-RT session	60	.	34.2694
29	29.11	5	3	pre-RT session	NA	.	36.46
29	29.12	5	3	post-RT session	15	.	27.8867
29	29.13	5	3	post-RT session	30	.	25.9911
29	29.14	5	3	post-RT session	45	.	32.0967
29	29.15	5	3	post-RT session	60	.	21.26
29	29.16	20	follow-up	1 month	NA	.	21.6794
30	30.1	0	1	pre-RT session	NA	.	12.7778		yes
30	30.2	0	1	post-RT session	15	.	9.44444	x
30	30.3	0	1	post-RT session	30	.	7.38889
30	30.4	0	1	post-RT session	45	.	9.55556
30	30.5	0	1	post-RT session	60	.	9.33333
30	30.6	2	2	pre-RT session	NA	.	10.2222
30	30.7	2	2	post-RT session	30	.	13.9444
30	30.8	4	3	pre-RT session	NA	.	11.2222
30	30.9	4	3	post-RT session	15	.	8.94444
30	30.10	4	3	post-RT session	30	.	7.77778
30	30.11	4	3	post-RT session	45	.	6.77778
30	30.12	4	3	post-RT session	60	.	11.0556
30	30.13	7	4	pre-RT session	NA	.	8.38889
30	30.14	7	4	post-RT session	30	.	8.94444
30	30.15	8	5	pre-RT session	NA	.	11.2222
30	30.16	8	5	post-RT session	30	.	7.61111
30	30.17	10	6	pre-RT session	NA	.	9.11111
30	30.18	10	6	post-RT session	30	.	10.0556
30	30.19	14	7	pre-RT session	NA	.	9.61111
30	30.20	14	7	post-RT session	30	.	8.44444
30	30.21	16	8	pre-RT session	NA	.	8.94444
30	30.22	16	8	post-RT session	15	.	5.61111
30	30.23	16	8	post-RT session	30	.	11
30	30.24	16	8	post-RT session	45	.	9.41176
30	30.25	16	8	post-RT session	60	.	2.00556
30	30.26	42	follow-up	1 month	NA	.	21.3889
30	30.27	135	follow-up	4 months	NA	.	3.18333
30	30.28	231	follow-up	7 months	NA	.	3.97222
30	30.29	332	follow-up	11 months	NA	.	4.34737
30	30.30	415	follow-up	13 months	NA	.	5.52632
31	31.1	0	1	pre-RT session	NA	.	8.38889		yes
31	31.2	0	1	post-RT session	15	.	5.94444
31	31.3	0	1	post-RT session	30	.	9.77778	x
31	31.4	0	1	post-RT session	45	.	10.8333
31	31.5	0	1	post-RT session	60	.	10.1667
31	31.6	2	2	pre-RT session	NA	.	16.2778
31	31.7	2	2	post-RT session	30	.	14.8889
31	31.8	7	3	pre-RT session	NA	.	8
31	31.9	7	3	post-RT session	15	.	7.88889
31	31.10	7	3	post-RT session	30	.	8.72222
31	31.11	7	3	post-RT session	45	.	6.72222
31	31.12	7	3	post-RT session	60	.	12
31	31.13	10	4	pre-RT session	NA	.	13.2222
31	31.14	10	4	post-RT session	30	.	12.3889
31	31.15	11	5	pre-RT session	NA	.	10.8889
31	31.16	11	5	post-RT session	30	.	10.7778
31	31.17	14	6	pre-RT session	NA	.	20.3333
31	31.18	14	6	post-RT session	30	.	11.8889
31	31.19	16	7	pre-RT session	NA	.	17.6667
31	31.20	16	7	post-RT session	30	.	14.8889
31	31.21	18	8	pre-RT session	NA	.	17.6667
31	31.22	18	8	post-RT session	15	.	18.5
31	31.23	18	8	post-RT session	30	.	16.6111
31	31.24	18	8	post-RT session	45	.	18.0556
31	31.25	18	8	post-RT session	60	.	15.5
31	31.26	43	follow-up	1 month	NA	.	13.5
31	31.27	231	follow-up	7 months	NA	.	6.05263
31	31.28	330	follow-up	10 months	NA	.	19.8947
31	31.29	469	follow-up	15 months	NA		15.0526
32	32.1	0	1	pre-RT session	NA	.	12.8978		yes
32	32.2	0	1	post-RT session	30	.	11.2583	x
32	32.3	3	2	pre-RT session	NA	.	14.31
32	32.4	3	2	post-RT session	30	.	13.97
32	32.5	5	3	pre-RT session	NA	.	23.3528
32	32.6	5	3	post-RT session	30	.	16.9789
32	32.7	10	4	pre-RT session	NA	.	10.5922
32	32.8	10	4	post-RT session	30	.	18.3411
32	32.9	10	5	pre-RT session	NA	.	17.8333
32	32.10	10	5	post-RT session	30	.	12.6933
32	32.11	12	6	pre-RT session	NA	.	23.7578
32	32.12	12	6	post-RT session	30	.	24.5306
32	32.13	14	7	pre-RT session	NA	.	18.7111
32	32.14	14	7	post-RT session	30	.	20.8106
32	32.15	17	8	pre-RT session	NA	.	24.085
32	32.16	17	8	post-RT session	30	.	15.9517
32	32.17	46	follow-up	1 month	NA	.	13.7878
32	32.18	136	follow-up	4 months	NA	.	24.0089
32	32.19	297	follow-up	9 months	NA	.	9.78947
32	32.20	419	follow-up	follow-up	NA	.	8.47368
33	33.1	0	1	pre-RT session	NA	.	8.27778		yes
33	33.2	0	1	post-RT session	30	.	6.72222	x
33	33.3	2	2	pre-RT session	NA	.	6.11111
33	33.4	2	2	post-RT session	30	.	6.33333
33	33.5	4	3	pre-RT session	NA	.	4.31667
33	33.6	7	3	post-RT session	30	.	5.61111
33	33.7	7	4	pre-RT session	NA	.	6.11111
33	33.8	7	4	post-RT session	30	.	5
33	33.9	9	5	pre-RT session	NA	.	2.78333
33	33.10	9	5	post-RT session	30	.	2.94444
33	33.11	11	6	pre-RT session	NA	.	4.92778
33	33.12	11	6	post-RT session	30	.	3.03889
33	33.13	15	7	pre-RT session	NA	.	5.44444
33	33.14	15	7	post-RT session	30	.	4.03889
33	33.15	17	8	pre-RT session	NA	.	5.53333
33	33.16	17	8	post-RT session	30	.	8.61111
33	33.17	59	follow-up	1 month	NA	.	3.18947
33	33.18	172	follow-up	5 months	NA	.	1.70526
33	33.19	270	follow-up	8 months	NA	.	4.75263
33	33.20	350	follow-up	11 months	NA	.	4.73684
33	33.21	443	follow-up	14 months	NA	.	6.57895
34	34.1	0	1	pre-RT session	NA	.	6.10526		yes
34	34.2	0	1	post-RT session	30	.	10.6316	x
34	34.3	2	2	pre-RT session	NA	.	5.78947
34	34.4	2	2	post-RT session	30	.	6.52632
34	34.5	4	3	pre-RT session	NA	.	5.31579
34	34.6	4	3	post-RT session	30	.	6.10526
34	34.7	7	4	pre-RT session	NA	.	5.42105
34	34.8	7	4	post-RT session	30	.	7
34	34.9	9	5	pre-RT session	NA	.	5.57895
34	34.10	9	5	post-RT session	30	.	6.31579
34	34.11	11	6	pre-RT session	NA	.	4.48421
34	34.12	11	6	post-RT session	30	.	4.27895
34	34.13	14	7	pre-RT session	NA	.	3.37368
34	34.14	14	7	post-RT session	30	.	6.21053
34	34.15	16	8	pre-RT session	NA	.	5.08421
34	34.16	16	8	post-RT session	30	.	4.43684
34	34.17	43	follow-up	1 month	NA	.	2.65263
34	34.18	133	follow-up	4 months	NA	.	6.42105
34	34.19	296	follow-up	9 months	NA	.	4.26842
34	34.20	378	follow-up	12 months	NA	.	8.57895
35	35.1	0	1	pre-RT session	NA	.	9.13722		yes
35	35.2	0	1	post-RT session	30	.	13.3539	x
35	35.3	2	2	pre-RT session	NA	.	8.10333
35	35.4	2	2	post-RT session	30	.	12.0078
35	35.5	5	3	pre-RT session	NA	.	11.5661
35	35.6	5	3	post-RT session	30	.	15.3333
35	35.7	7	4	pre-RT session	NA	.	5.30889
35	35.8	7	4	post-RT session	30	.	9.71833
35	35.9	9	5	pre-RT session	NA	.	9.23611
35	35.10	9	5	post-RT session	30	.	5.37
35	35.11	12	6	pre-RT session	NA	.	5.69556
35	35.12	12	6	post-RT session	45	.	5.93389
35	35.13	14	7	pre-RT session	NA	.	6.37389
35	35.14	14	7	post-RT session	30	.	5.075
35	35.15	16	8	pre-RT session	NA	.	4.535
35	35.16	16	8	post-RT session	30	.	4.26833
35	35.17	42	follow-up	1 month	NA	.	3.88889
35	35.18	133	follow-up	4 months	NA	.	5.12778
35	35.19	268	follow-up	9 months	NA	.	3.34737
36	36.1	0	1	pre-RT session	NA	.	26.5556		yes
36	36.2	0	1	post-RT session	30	.	27.8333	x
36	36.3	3	2	pre-RT session	NA	.	8
36	36.4	3	2	post-RT session	30	.	8.44444
36	36.5	5	3	pre-RT session	NA	.	8.55556
36	36.6	5	3	post-RT session	30	.	10.5556
36	36.7	39	follow-up	1 month	NA	.	16.8333
37	37.1	0	1	pre-RT session	NA	.	8.27778		yes
37	37.2	0	1	post-RT session	30	.	10.7778	x
37	37.3	3	2	pre-RT session	NA	.	8
37	37.4	3	2	post-RT session	30	.	9.94444
37	37.5	4	3	pre-RT session	NA	.	7
37	37.6	4	3	post-RT session	30	.	8.61111
37	37.7	30	follow-up	1 month	NA	.	8.72222
37	37.8	256	follow-up	8 months	NA	.	8.21053
38	38.1	0	1	pre-RT session	NA	.	5.31579		yes
38	38.2	0	1	post-RT session	30	.	6.57895	x
38	38.3	3	2	pre-RT session	NA	.	7.31579
38	38.4	3	2	post-RT session	30	.	6.57895
38	38.5	6	3	pre-RT session	NA	.	7.52632
38	38.6	6	3	post-RT session	30	.	8.78947
38	38.7	33	follow-up	1 month	NA	.	9.57895
38	38.8	116	follow-up	4 months	NA	.	9.68421
39	39.1	0	1	pre-RT session	NA	.	8.55556		yes
39	39.2	0	1	post-RT session	60	.	9.33333	x
39	39.3	3	2	pre-RT session	NA	.	9.33333
39	39.4	3	2	post-RT session	60	.	8.375
39	39.5	5	3	pre-RT session	NA	.	9.72222
39	39.6	5	3	post-RT session	60	.	9.55556
39	39.7	33	follow-up	1 month	NA	.	9.83333
39	39.8	116	follow-up	4 months	NA	.	18.4444
39	39.9	214	follow-up	7 months	NA	.	13.6667
39	39.10	313	follow-up	10 months	NA	.	7.66667
39	39.11	438	follow-up	14 months	NA	.	5.31579
40	40.1	0	1	pre-RT session	NA	.	8.27778		yes
40	40.2	0	1	post-RT session	45	.	8.88889	x
40	40.3	3	2	pre-RT session	NA	.	6.11111
40	40.4	3	2	post-RT session	60	.	5.03333
40	40.5	5	3	pre-RT session	NA	.	6.38889
40	40.6	5	3	post-RT session	60	.	8.72222
40	40.7	33	follow-up	1 month	NA	.	6.77778
40	40.8	139	follow-up	4 months	NA	.	7.27778
40	40.9	231	follow-up	8 months	NA	.	7.38889
40	40.10	320	follow-up	10 months	NA	.	8.10526
40	40.11	420	follow-up	14 months	NA	.	5.04737
41	41.1	0	1	pre-RT session	NA	.	4.69444		yes
41	41.2	0	1	post-RT session	15	.	2.52421	x
41	41.3	2	2	pre-RT session	NA	.	0.0955556
41	41.4	2	2	post-RT session	15	.	0.458889
41	41.5	4	3	pre-RT session	NA	.	5.8
41	41.6	4	3	post-RT session	15	.	0.421111
41	41.7	32	follow-up	1 month	NA	.	3.75556
41	41.8	141	follow-up	5 months	NA	.	10
41	41.9	226	follow-up	7 months	NA	.	13.8456
41	41.10	316	follow-up	10 months	NA	.	5.12632
41	41.11	406	follow-up	13 months	NA	.	7.52632
41	41.12	592	follow-up	20 months	NA	.	10.4211
42	42.1	0	1	pre-RT session	NA	.	8.47368		yes
42	42.2	0	1	post-RT session	30	.	6.36842
42	42.3	2	2	pre-RT session	NA	.	11.6316
42	42.4	2	2	post-RT session	30	.	10.8947	x
42	42.5	6	3	pre-RT session	NA	.	8.73684
42	42.6	6	3	post-RT session	30	.	9.15789
42	42.7	34	follow-up	1 month	NA	.	9.52632
42	42.8	97	follow-up	3 months	NA	.	5.63158
42	42.9	185	follow-up	6 months	NA	.	4.26316
42	42.10	400	follow-up	13 months	NA	.	10.8947
43	43.1	0	1	pre-RT session	NA	.	4.13333		yes
43	43.2	0	1	post-RT session	30	.	10.3333	x
43	43.3	44	follow-up	CT. Pre cycle 1	NA	CT cycle administered after blood extraction	4.11111
43	43.4	51	follow-up	CT. Pre cycle 2	NA	CT cycle administered after blood extraction	4.97222
43	43.5	65	follow-up	CT. Pre cycle 3	NA	CT cycle administered after blood extraction	9.72222
43	43.6	72	follow-up	CT. Pre cycle 4	NA	CT cycle administered after blood extraction	6.38889
43	43.7	86	follow-up	CT. Pre cycle 5	NA	CT cycle administered after blood extraction	8.27778
43	43.8	107	follow-up	CT. Pre cycle 6	NA	CT cycle administered after blood extraction	11.1111
43	43.9	212	follow-up	follow-up	NA	.	4.78333
43	43.10	226	follow-up	follow-up	NA	.	9.94444
44	44.1	0	1	pre-RT session	NA	.	10.3158		yes
44	44.2	0	1	post-RT session	30	.	10.4737	x
44	44.3	66	follow-up	2 months	NA	.	11.5263
44	44.4	142	follow-up	5 months	NA	.	7.42105
44	44.5	232	follow-up	8 months	NA	.	49.2105
44	44.6	321	follow-up	11 months	NA	.	70
44	44.7	612	follow-up	20 months	NA	.	20.2632
45	45.1	0	1	pre-RT session	NA	.	8.52632		no
45	45.2	0	1	post-RT session	30	.	13.1053	x
45	45.3	1	2	pre-RT session	NA	.	7.10526
45	45.4	1	2	post-RT session	30	.	10.4737
45	45.5	5	4	pre-RT session	NA	.	8.78947
45	45.6	5	4	post-RT session	30	.	12.6842
45	45.7	7	6	pre-RT session	NA	.	10.4737
45	45.8	7	6	post-RT session	30	.	23.5895
45	45.9	12	8	pre-RT session	NA	.	14.6842
45	45.10	12	8	post-RT session	30	.	16.5263
45	45.11	14	10	pre-RT session	NA	.	23.4211
45	45.12	14	10	post-RT session	30	.	25.5376
45	45.13	40	follow-up	1 month	NA	.	7.28723
46	46.1	0	1	pre-RT session	NA	CT cycle administered this day	4.80526		yes, CFRT
46	46.2	0	1	post-RT session	45	.	6.36842
46	46.3	4	5	pre-RT session	NA	.	6.21053
46	46.4	4	5	post-RT session	60	.	5.00526
46	46.5	11	10	pre-RT session	NA	.	8.94737
46	46.6	11	10	post-RT session	60	.	6.26316
46	46.7	21	15	pre-RT session	NA	.	6.52632
46	46.8	21	15	post-RT session	60	.	8.15789
46	46.9	29	21	pre-RT session	NA	.	9.15789
46	46.10	29	21	post-RT session	45	.	5.78947	x
46	46.11	36	25	pre-RT session	NA	.	6.63158
46	46.12	36	25	post-RT session	60	.	4.64737
46	46.13	43	30	pre-RT session	NA	.	6.57895
46	46.14	43	30	post-RT session	45	.	4.85789
46	46.15	71	follow-up	1 month	NA	CT cycle administered this day	5.18947
46	46.16	155	follow-up	4 months	NA	.	10.7895
47	47.1	0	1	pre-RT session	NA	CT Cycle administered just before RT sesion	13.8572		yes, CFRT
47	47.2	0	1	post-RT session	60	.	9.655
47	47.3	6	5	pre-RT session	NA	.	2.00389
47	47.4	6	5	post-RT session	60	.	4.33333
47	47.5	13	10	pre-RT session	NA	.	14.0794
47	47.6	13	10	post-RT session	60	.	5.06889
47	47.7	20	15	pre-RT session	NA	.	3.24211
47	47.8	20	15	post-RT session	60	.	4.06316
47	47.9	27	20	pre-RT session	NA	.	10.8683
47	47.10	27	20	post-RT session	60	.	10.4311
47	47.11	35	25	pre-RT session	NA	CT Cycle 2 administered 7 days before RT sesion	10.3506
47	47.12	35	25	post-RT session	60	.	9.78222
47	47.13	42	30	pre-RT session	NA	.	3.81889
47	47.14	42	30	post-RT session	60	.	2.64056
47	47.15	44	32	pre-RT session	NA	.	6
47	47.16	44	32	post-RT session	60	.	8
47	47.17	48	35	pre-RT session	NA	.	3.83158
47	47.18	48	35	post-RT session	60	.	4.16316
47	47.19	76	follow-up	1 month	NA	.	6.11111
47	47.20	174	follow-up	4 months	NA	.	8.05263
47	47.3	274	follow-up	8 months	NA	.	6.06383
48	48.1	0	1	pre-RT session	NA	.	4.825		no, CFRT
48	48.2	0	1	post-RT session	30	.	6.34556
48	48.3	6	5	pre-RT session	NA	.	6.99056
48	48.4	6	5	post-RT session	30	.	11.1111
48	48.5	14	10	pre-RT session	NA	.	13.1978
48	48.6	14	10	post-RT session	30	.	15.3661	x
48	48.7	29	20	pre-RT session	NA	.	5.04737
48	48.8	29	20	post-RT session	30	.	5.13158
48	48.9	44	30	pre-RT session	NA	.	5.52632
48	48.10	44	30	post-RT session	45	.	6.57895
48	48.11	51	35	pre-RT session	NA	.	5.73684
48	48.12	51	35	post-RT session	30	.	5.68421
48	48.13	83	follow-up	1 month	NA	.	7.42105
48	48.14	322	follow-up	9 months	NA	.	4.41579
49	49.1	0	1	pre-RT session	NA	.	19.1483		yes, CFRT
49	49.2	0	1	post-RT session	30	.	17.1006
49	49.3	6	5	pre-RT session	NA	CT cycle administered three days before RT sesion	13.2167
49	49.4	6	5	post-RT session	30	.	13.4528	x
49	49.5	13	10	pre-RT session	NA	.	9.27556
49	49.6	13	10	post-RT session	30	.	4.295
49	49.7	20	15	pre-RT session	NA	.	5.29333
49	49.8	20	15	post-RT session	30	.	6.14944
49	49.9	28	20	pre-RT session	NA	.	9.12167
49	49.10	28	20	post-RT session	30	.	7.66611
49	49.11	35	25	pre-RT session	NA	.	8.19611
49	49.12	35	25	post-RT session	30	.	4.20222
49	49.13	42	30	pre-RT session	NA	CT cycle administered the day before RT sesion	13.7361
49	49.14	42	30	post-RT session	30	.	11.0683
49	49.15	45	33	pre-RT session	NA	.	13.2972
49	49.20	45	33	post-RT session	45	.	13.2806
50	50.1	0	pre-RT	.	NA	.	7.47	x	no, CFRT
50	50.2	27	11	pre-RT session	NA	.	5.89474
50	50.3	27	11	post-RT session	30	.	4.81053
50	50.4	41	21	pre-RT session	NA	.	5.78947
50	50.5	41	21	post-RT session	30	.	5.10526
50	50.6	55	28	pre-RT session	NA	.	17.7368
50	50.7	55	28	post-RT session	30	.	15.4211
50	50.8	58	30	pre-RT session	NA	.	10.1579
50	50.9	58	30	post-RT session	30	.	13.7368
50	50.10	125	follow-up	2 months	NA	.	13.1053
50	50.11	229	follow-up	5 months	NA	.	6.05263
50	50.12	279	follow-up	7 months	NA	.	9.47368
50	50.13	344	follow-up	9 months	NA	.	17.8421
50	50.14	469	follow-up	13 months	NA	.	12.2105
50	50.15	594	follow-up	17 months	NA	.	7.76471
50	50.16	600	follow-up	18 months	NA	.	12.4211
50	50.17	776	follow-up	24 months	NA	.	3.71053
