# Supplementary material for: Clinical utility of liquid biopsy and integrative genomic profiling in early-stage and oligometastatic cancer patients treated with radiotherapy
Source: Br J Cancer. 2022 Dec 22;128(5):857–76. doi: 10.1038/s41416-022-02102-z (PMC9977775; doi:10.1038/s41416-022-02102-z)
Supplement: Supplementary file 9 — Supplementary table 6 [file 41416_2022_2102_MOESM9_ESM.xlsx]

## Sheet: Supplementary Table 6
Supplementary Table 6. Serial peripheral blood drawns and [cfDNA] from healthy controls
control #	Age at the time of liquid biopsy	Gender	cfDNA sample #	Sampling moment (simulation equivalent to)	Time after first liquid biopsy (minutes)	[cfDNA] ng/mL plasma
1	41	Male	1.1	pre-RT session	0	4.32105
1	41	Male	1.3	post-RT-session 15'	45	4.12727
1	41	Male	1.5	post-RT-session 30'	60	4.22632
1	41	Male	1.7	post-RT-session 45'	75	4.12632
1	41	Male	1.9	post-RT-session 60'	90	2.17895
1	41	Male	1.2	pre-RT session	0	4.28421
1	41	Male	1.4	post-RT-session 15'	45	4.30303
1	41	Male	1.6	post-RT-session 30'	60	4.34211
1	41	Male	1.8	post-RT-session 45'	75	3.25789
1	41	Male	1.10	post-RT-session 60'	90	3.76842
2	35	Female	2.0	pre-RT session	0	6.73684
2	35	Female	2.1	post-RT-session 15'	45	5.52632
2	35	Female	2.2	post-RT-session 30'	60	5.23158
2	35	Female	2.3	post-RT-session 45'	75	5.12632
2	35	Female	2.4	post-RT-session 60'	90	4.77895
3	27	Female	3.1	pre-RT session	0	4.88947
3	27	Female	3.2	post-RT-session 15'	45	4.2
3	27	Female	3.3	post-RT-session 30'	60	5.15263
3	27	Female	3.4	post-RT-session 45'	75	5.07895
3	27	Female	3.5	post-RT-session 60'	90	5.57895
4	26	Female	4.1	pre-RT session	0	3.48421
4	26	Female	4.2	post-RT-session 15'	45	2.95789
4	26	Female	4.3	post-RT-session 30'	60	5.47368
4	26	Female	4.4	post-RT-session 45'	75	5.63158
4	26	Female	4.5	post-RT-session 60'	90	4.74737
5	30	Male	5.1	pre-RT session	0	2.08421
5	30	Male	5.2	post-RT-session 15'	45	1.81579
5	30	Male	5.3	post-RT-session 30'	60	3.08947
5	30	Male	5.4	post-RT-session 45'	75	3.20526
5	30	Male	5.5	post-RT-session 60'	90	2.45789
6	54	Male	6.1	pre-RT session	0	5.26316
6	54	Male	6.2	post-RT-session 15'	45	3.59474
6	54	Male	6.3	post-RT-session 30'	60	4.08421
6	54	Male	6.4	post-RT-session 45'	75	3.95789
6	54	Male	6.5	post-RT-session 60'	90	5.02105
7	51	Male	7.1	pre-RT session	0	3.97368
7	51	Male	7.2	post-RT-session 15'	45	3.56842
7	51	Male	7.3	post-RT-session 30'	60	3.30526
7	51	Male	7.4	post-RT-session 45'	75	4.62632
7	51	Male	7.5	post-RT-session 60'	90	3.74737
